# Supplementary material for: Neuroprotection Mediated by Human Blood Plasma in Mouse Hippocampal Slice Cultures and in Oxidatively Stressed Human Neurons
Source: Int J Mol Sci. 2021 Sep 3;22(17):9567. doi: 10.3390/ijms22179567 (PMC8430756; doi:10.3390/ijms22179567)
Supplement: Supplementary file 1 [file ijms-22-09567-s001.zip]

Archive with 1 entries (1 files):
- ijms-1350410-supplementary.pdf
